# Supplementary material for: Bacteriologic profile and antimicrobial resistance in infants aged 1 year or younger with congenital nasolacrimal duct obstruction
Source: Jpn J Ophthalmol. 2025 Apr 26;69(3):442–6. doi: 10.1007/s10384-025-01197-0 (PMC12125022; doi:10.1007/s10384-025-01197-0)
Supplement: Supplementary file 1 — Supplementary file1 (XLSX 17 KB) [file 10384_2025_1197_MOESM1_ESM.xlsx]

## Sheet: Лист1
Bacteria isolated	Number of isolates	% of isolates (N = 1212)
Gram-positive bacteria	935	0.771452
Staphylococcus species	740	0.610561
S aureus	130	0.107261
S capitis	33	0.0272277
S chromogenes	14	0.0115512
S epidermidis	212	0.174917
S gallinarum	2	0.00165017
S haemolyticus	12	0.00990099
S hominis	61	0.05033
S intermedius	3	0.00247525
S lentus	86	0.0709571
S lugdunensis	2	0.00165017
S mitis	3	0.00247525
S oralis	4	0.00330033
S saprophyticus	113	0.0932343
S sciuri	7	0.00577558
S warneri	25	0.0206271
S xylosus	32	0.0264026
Coagulase-negative staphylococci (CoNS)	1	0.000825083
Streptococcus species	73	0.060231
S agalactiae	31	0.0255776
S anginosus	1	0.000825083
S bovis	1	0.000825083
S canis	3	0.00247525
S caprae	1	0.000825083
S mitis	12	0.00990099
S mutans	1	0.000825083
S oralis	8	0.00660066
S pneumoniae	5	0.00412541
Streptococcus organisms	2	0.00165017
S pyogenes	2	0.00165017
S sanguinis	2	0.00165017
S suis	1	0.000825083
S thoraltensis	1	0.000825083
S vestibularis	1	0.000825083
S viridans	1	0.000825083
Enterococcus species	79	0.0651815
Enterococcus organisms	22	0.0181518
E avium	1	0.000825083
E durans	2	0.00165017
E faecalis	35	0.0288779
E faecium	10	0.00825083
E gallinarum	9	0.00742574
Other	43	0.0354785
Alloiococcus otitis	1	0.000825083
Bacillus cereus	3	0.00247525
Bacillus species	4	0.00330033
B licheniformis	1	0.000825083
B pumilus	1	0.000825083
Gemella morbillorum	2	0.00165017
Granulicatella adiacens	1	0.000825083
Kocuria kristinae	3	0.00247525
Kocuria rosea	17	0.0140264
Leuconostoc mesenteroides species cremoris	4	0.00330033
Micrococcus luteus	3	0.00247525
Micrococcus roseus	2	0.00165017
Pediococcus pentosaceus	1	0.000825083
Gram-negative bacteria	270	0.222772
Pseudomonas species	55	0.0453795
P aeruginosa	48	0.039604
P fluorescens	4	0.00330033
P luteola	1	0.000825083
P stutzeri	2	0.00165017
Klebsiella species	44	0.0363036
K aerogenes	8	0.00660066
K oxytoca	23	0.0189769
K pneumonia	11	0.00907591
Klebsiella organisms	1	0.000825083
K variicola	1	0.000825083
Neisseria species	12	0.00990099
N cinerea	1	0.000825083
N flavescens	1	0.000825083
N sicca	8	0.00660066
N subllana	1	0.000825083
N weaveri	1	0.000825083
Others	159	0.131188
Achromobacter xylosoxidans	1	0.000825083
Aeromonas salmonicida	1	0.000825083
Capnocytophaga species	1	0.000825083
Citrobacter koseri	1	0.000825083
Escherichia coli	70	0.0577558
Enterobacter aerogens	1	0.000825083
Enterobacter amnigenus	5	0.00412541
Enterobacter cloacae	45	0.0371287
Gardnerella vaginalis	1	0.000825083
Haemophilus parahaemolyticus	1	0.000825083
Methylobacterium species	1	0.000825083
Moraxella catarrhalis	5	0.00412541
Moraxella species	3	0.00247525
Pasteurella aerogenes	2	0.00165017
Pasteurella pneumotropica	6	0.0049505
Pluralibacter gergoviae	1	0.000825083
Proteus mirabilis	4	0.00330033
Proteus species	1	0.000825083
Proteus vulgaris	1	0.000825083
Serratia marcescens	4	0.00330033
Sphingomonas paucimobilis	4	0.00330033
Fungus	7	0.00577558
Candida albicans	4	0.00330033
Candida lipolytica	1	0.000825083
Candida organisms	2	0.00165017
