# Supplementary material for: Bacteriologic profile and antimicrobial resistance in infants aged 1 year or younger with congenital nasolacrimal duct obstruction
Source: Jpn J Ophthalmol. 2025 Apr 26;69(3):442–6. doi: 10.1007/s10384-025-01197-0 (PMC12125022; doi:10.1007/s10384-025-01197-0)
Supplement: Supplementary file 2 — Supplementary file2 (XLSX 15 KB) [file 10384_2025_1197_MOESM2_ESM.xlsx]

## Sheet: Supp.mat. 2
Antibiotics	Staphylococcus species (740)				Antibiotics	Staphylococcus aureus (130)				Antibiotics	Streptococcus species (73)				Antibiotics	Enterococcus spp. (77)				Antibiotics	Enterobacter species (54)				Antibiotics	Pseudomonas aeruginosa (48)				Antibiotics	Klebsiella species (44)				Antibiotics	Neisseria species (12)				Antibiotics	Escherichia coli (70)
	No.	Sensitive %	Intermediate %	Resistant %		No.	Sensitive %	Intermediate %	Resistant %		No.	Sensitive %	Intermediate %	Resistant %		No.	Sensitive %	Intermediate %	Resistant %		No.	Sensitive %	Intermediate %	Resistant %		No.	Sensitive %	Intermediate %	Resistant %		No.	Sensitive %	Intermediate %	Resistant %		No.	Sensitive %	Intermediate %	Resistant %		No.	Sensitive %	Intermediate %	Resistant %
Erythromycin	708	65.2	5.36	29.5	Erythromycin	126	73.81	6.35	19.84	Erythromycin	63	55.74	3.28	40.98	Erythromycin	76	50	3.95	46.05	Erythromycin	54	50	5.56	44.44	Erythromycin	41	43.90	48.78	7.32	Erythromycin	41	65.85	9.76	24.39	Erythromycin	12	41.67	16.67	41.67	Erythromycin	65	52.31	9.23	38.46
Gentamicin	595	88.85	3.97	7.18	Gentamicin	113	90.27	1.77	7.96	Gentamicin	58	82.46	7.02	10.53	Gentamicin	60	83.33	1.67	15	Gentamicin	45	80	6.67	13.33	Gentamicin	39	79.49	0	20.51	Gentamicin	34	85.29	2.94	11.76	Gentamicin	9	77.78	11.11	11.11	Gentamicin	63	79.37	6.35	14.29
Levomycin	699	79.74	5.1	15.16	Levomycin	122	81.15	4.1	14.75	Levomycin	65	84.13	6.35	9.52	Levomycin	75	60	10.67	29.33	Levomycin	53	64.15	5.66	30.19	Levomycin	39	35.9	7.69	56.41	Levomycin	42	88.10	2.38	9.52	Levomycin	12	75	8.33	16.67	Levomycin	66	71.21	6.06	22.73
Tobramycin	699	87.45	6.27	6.27	Tobramycin	123	93.5	3.25	3.25	Tobramycin	64	85.48	6.45	8.06	Tobramycin	75	72	13.33	14.67	Tobramycin	54	79.63	12.96	7.41	Tobramycin	44	81.82	6.82	11.36	Tobramycin	42	83.33	9.52	7.14	Tobramycin	12	100	0	0	Tobramycin	69	78.26	10.14	11.59
Cefazaline	700	90.08	3.13	6.79	Cefazaline	122	93.44	2.46	4.1	Cefazaline	65	85.71	4.76	9.52	Cefazaline	76	85.53	2.63	11.84	Cefazaline	53	71.7	7.55	20.75	Cefazaline	43	41.86	2.33	55.81	Cefazaline	42	80.95	4.76	14.29	Cefazaline	12	83.33	8.33	8.33	Cefazaline	67	64.18	5.97	29.85
Ciprofloxacin	696	87.25	3.81	8.94	Ciprofloxacin	120	91.67	1.67	6.67	Ciprofloxacin	63	81.97	6.56	11.48	Ciprofloxacin	72	76.39	2024-11-11	2024-05-12	Ciprofloxacin	51	80.39	5.88	13.73	Ciprofloxacin	45	88.89	2.22	8.89	Ciprofloxacin	41	90.24	4.88	4.88	Ciprofloxacin	12	100	0	0	Ciprofloxacin	68	73.53	2.94	23.53
Tetracycline	717	74.36	5.36	20.28	Tetracycline	127	78.74	3.94	17.32	Tetracycline	66	76.56	1.56	21.88	Tetracycline	76	60.53	13.16	26.32	Tetracycline	50	68	4	28	Tetracycline	41	53.66	4.88	41.46	Tetracycline	41	75.61	7.32	17.07	Tetracycline	12	66.67	8.33	25	Tetracycline	64	71.88	6.25	21.88
Oflaxocin	584	87.85	5.14	7.01	Oflaxocin	102	90.2	3.92	5.88	Oflaxocin	56	90.74	1.85	7.41	Oflaxocin	62	72.58	11.29	16.13	Oflaxocin	43	83.72	9.3	6.98	Oflaxocin	34	82.35	2.94	14.71	Oflaxocin	30	90.00	3.33	6.67	Oflaxocin	12	75	16.67	8.33	Oflaxocin	57	80.7	14.04	5.26
Moxifloxacin	433	95.1	2.77	2.13	Moxifloxacin	75	97.33	1.33	1.33	Moxifloxacin	34	96.88	0	3.13	Moxifloxacin	37	72.97	13.51	13.51	Moxifloxacin	27	81.48	18.52	0	Moxifloxacin	23	86.96	0	13.04	Moxifloxacin	21	100	0	0	Moxifloxacin	10	100	0	0	Moxifloxacin	38	89.47	2.63	7.89
Levofloxacin	199	90.41	5.48	4.11	Levofloxacin	30	90	10	0	Levofloxacin	19	77.78	0	22.22	Levofloxacin	15	60	13.33	26.67	Levofloxacin	12	58.33	0	41.67	Levofloxacin	12	100	0	0	Levofloxacin	15	93.33	0	6.67	Levofloxacin	5	100	0	0	Levofloxacin	22	95.45	0	4.55
Clindamycin	86	66.67	2.08	31.25	Clindamycin	17	94.12	0	5.88	Clindamycin	10	44.44	0	55.56	Clindamycin	8	50	2024-05-12	37.5	Clindamycin	3	66.67	33.33	0	Clindamycin	1	100	0	0	Clindamycin	3	66.67	0	33.33	Clindamycin	1	100	0	0	Clindamycin	5	80	0	20
Vancomycin	68	86.84	3.95	9.21	Vancomycin	16	87.5	0	12.5	Vancomycin	7	100	0	0	Vancomycin	6	66.67	0	33.33	Vancomycin	1	100	0	0	Vancomycin	2	100	0	0	Vancomycin	0	0	0	0	Vancomycin	0	0	0	0	Vancomycin	0	0	0	0
Cefotaxime	15	89.47	0	10.53	Cefotaxime	3	100	0	0	Cefotaxime	4	75	0	25	Cefotaxime	0	0	0	0	Cefotaxime	0	0	0	0	Cefotaxime	2	100	0	0	Cefotaxime	2	50	0	50	Cefotaxime	0	0	0	0	Cefotaxime	1	0	0	0
Ceftriaxone	12	85.71	7.14	7.14	Ceftriaxone	2	100	0	0	Ceftriaxone	2	50	0	50	Ceftriaxone	1	100	0	0	Ceftriaxone	0	0	0	0	Ceftriaxone	1	0	0	100	Ceftriaxone	1	0	0	100	Ceftriaxone	0	0	0	0	Ceftriaxone	0	0	0	0
